# Supplementary material for: Impact of controlled high-sucrose and high-fat diets on eosinophil recruitment and cytokine content in allergen-challenged mice
Source: PLoS One. 2021 Aug 12;16(8):e0255997. doi: 10.1371/journal.pone.0255997 (PMC8360545; doi:10.1371/journal.pone.0255997)
Supplement: S2 Appendix — (XLSX) [file pone.0255997.s006.xlsx]

## Sheet: Sheet1
	Appendix S2
	Weights (g) of male mice maintained on defined diets as indicated
	Wild-type male C57BL/6 mice maintained for 10 weeks (beginning at 6 weeks of age) on a basic (10% fat, 3.82 kcal/g), isocaloric/high sucrose (10% fat; 3.82 kcal/g with 33.6 g sucrose/g),
	or high-caloric/high-fat (60% fat, 5.21 kcal/g) diet (from Research Diets, Inc.; https://researchdiets.com)
	Weeks	high-sucrose diet
	5											21.6	20	21.2	22.5	23.4	21.7	22	21.3	21	23.5
	6											23.9	23	22.4	23.8	26	23.5	24.5	22.3	23.5	25.5
	7											24.4	23.9	24	24.8	26.3	25.7	26.5	23.1	24.2	26.6
	8	25.5	24.1	26.6	24.3	24.9	24	26.4	22.2	22.4	26.7	25.2	24.5	24.8	25.7	27.8	26.8	28	24.1	26	27
	9	26.8	25.3	27	25.3	26.1	25.3	27.4	24.9	23.8	28.1	26.9	25.7	26	26.5	28	27.9	29.2	25.6	27.3	29.5
	10	28.3	27.3	28.3	26.6	28.5	25.5	28.4	26.1	24.3	30	28	26.5	26.8	27.9	28.6	29.3	29.7	26.1	28.4	31.5
	11	28.9	27.9	29	27.7	28.7	26.2	29.7	26.9	24.5	30.7	28.9	27.2	27.5	27.6	28.9	29.9	30.6	26.3	29.6	31.9
	12	29.7	27.7	29.9	27.4	29.3	26.7	30.1	27.7	25.2	31.6	30.1	28.7	28.2	29.3	30.8	29.7	31	26.2	30.7	33.1
	13	29.5	29.1	30.5	27.4	29.7	27.1	30.6	28	24.4	31.8	30.4	29.2	29.1	29.9	31	29.9	32.5	26.3	31.8	33.9
	14	29.9	29.9	31.4	28.3	30.4	28	31.3	27.8	25.6	32.5	30	28.8	28.2	30	30	30.4	33.9	26.1	31.9	34
	15	30.1	30.2	30.7	28.3	31.3	28.4	31.6	30	25.9	32.2	30.3	30.4	28.9	31.1	31.2	30.8	33.8	25.2	31.2	34.8
	16	31	30.4	31.3	28.3	31.7	28.3	32.3	29.2	25.9	33.4						30.2	33.8	26.2	31.8	34.7
		high-fat diet
	5									23.6	21.5	22.4	19.7	21.6	19.8	21	21.1	20.5	20.5
	6									26.1	22.8	23.3	20.2	24.4	22.7	23.2	23.9	23.5	24.5
	7									29	26.2	26	22	27.1	24.9	25.9	26.1	26.7	29.3
	8	25.6	25.2	32.6	25.4	30.1	26.8	25.7	27.6	31.2	28	28.6	23.8	29.4	25.9	28.1	27.8	29.6	31.5
	9	27.3	27.2	35.7	27.4	32	28.1	27.1	30.2	33.1	29.9	30.3	25.8	31.3	26.5	29.5	29.2	31.8	33.5
	10	29.1	29.8	39.4	30.8	34.4	30	29.3	33	36.6	32.3	33.4	27.8	34.2	28.6	31.2	31.9	34.9	36.6
	11	30.6	31	42.2	33.8	36.6	31.4	30.7	35.5	39.9	34	35.2	29.4	36.4	31.1	33.7	34.5	37.6	39.5
	12	31.6	31.8	44.1	33.8	35.8	30.8	30.6	34.7	40	34.7	38.1	31.2	37.4	33.6	35.8	37	38.8	41.9
	13	32.7	33	46.3	37.4	38.4	33.1	32.6	37.5	42.2	37	41.1	32.9	39.3	34.7	36.8	37.7	40.4	42.9
	14	34.5	35.1	47.8	39.4	41.2	35.1	34.8	40.1	45.2	39.1	44.1	35	42.1	36.9	38.8	39.3	43.2	45.9
	15	35.9	36.7	49	42.3	41.9	36.7	35.5	41.8	47.5	40.4	45.2	37.3	43.2	36.1	39.6	38.3	43.9	46.7
	16	37.8	37.9	49.7	44	43	37.5	36.4	42.2						36.5	39	38.5	44.9	47.9
		basic diet
	5											21	20.5	21.8	21.5	19.9	23.1	17.9	19.9	22.2	18.3
	6											23.1	20.7	23.5	23.6	22.5	25.1	19.7	21.6	24.1	20.8
	7											24.2	22.4	24.2	24.4	23.6	25.4	20.4	23.2	25.3	22.7
	8	24.7	20.2	20.5	22.1	25.3	25	23.7	22	22.7	23.7	24.7	23.2	25.3	24.9	24.8	26.8	21	24.7	26.7	23.9
	9	25.5	21	20.8	23.3	26.8	26.9	25	22.6	23.3	24.3	25.2	23.4	25.6	26	25.6	27.9	21.8	25.3	27.3	25
	10	26.9	22.6	21.9	24.1	27.7	28.3	25.8	24.3	24.4	24.7	26.1	24	26.5	26.9	26.6	28	23.3	26	28	25.8
	11	27.7	23.4	23.3	24.9	28.8	26.8	28.9	24.9	24.2	25.7	27.6	24.9	27	27.6	27.2	29.2	25.6	26.9	28.9	26.6
	12	27.9	23.8	24	26.1	28.9	28.7	27.1	25.6	25	27	29	26.4	27.3	27.9	27.9	29.8	26.1	28.2	29.5	26
	13	26.9	23.7	24.1	25	28.6	28.9	27.1	25.5	23.9	26	29	26.4	27.6	28.9	28.6	30.1	26.6	28	30.3	26.6
	14	28.3	24.2	25.5	25.9	29.7	30.1	28.1	26.3	24.8	27.8	28.8	26.1	26.9	28.8	28.5	30.2	26.6	28.7	29.8	26.4
	15	28.6	24.1	25.5	26.8	30.5	29.6	28.3	27.2	24.7	27.9	28.2	26.4	27.1	29.2	30	30.8	25.8	27.3	30	26.1
	16	28.5	23.7	25.2	25.8	30.4	30	28.4	27.6	25.6	28.3						30.9	25.9	27.8	30	26.1
	Male ob/ob mice on the C57BL/6 background maintained for 7 weeks (beginning at 8 weeks of age) on a basic (10% fat, 3.82 kcal/g), isocaloric/high sucrose (10% fat; 3.82 kcal/g with 33.6 g sucrose/g),
	or high-caloric/high-fat (60% fat, 5.21 kcal/g) diet (from Research Diets, Inc.; https://researchdiets.com)
	Weeks	high-sucrose diet
	6	30.3	31.7	32	33	31.7	32	34.9	20.8	32.4	33
	7	34.9	36.8	36.7	37.6	38	38.4	39.4	23.5	36.2	38.1
	8	37.9	40.5	39.6	40.9	40.8	41.9	42.7	27.4	39.4	41.7
	9	39.2	42.1	41.2	42.5	42.5	43.3	44.2	29.6	40.9	42.6
	10	40.9	44.4	42	43.9	43.8	44	44.6	30.7	41.7	43.6
	11	42.2	46.2	44.1	45.8	45.2	45.7	46.9	32.2	43.1	45.8
	12	44.1	47.6	45.2	47.3	47.4	46.6	48.2	33.3	44.7	46.9
	13	45.5	48.8	46	48.1	48.3	47	49	35.3	46	47.9
	14	46	50	46.6	48.9	48.6	47.3	49	35.7	45.7	48.1
	15	46.6	51	47.1	49.6	49	47.4	50.2	35.6	46.7	48.9
		high-fat diet
	6	35.6	33	31	36.3	32.6	29.9	25	34.1	25.4	28.7
	7	40.7	38.1	36	40.8	37.9	34.6	31.1	38.6	31.2	33.9
	8	45.3	44	40.8	45.5	42	39.9	36.3	42.6	36.3	38.5
	9	52.4	50.2	46.8	52.4	48.3	45	42.1	47.7	41.5	44.4
	10	56.5	53.6	51.3	57.3	52.4	48.1	45.5	51.7	45.5	48.4
	11	60.9	57.6	54.9	61.6	56.3	51.7	49.5	56.1	48.8	50.2
	12	64.8	61.1	58.6	65.4	59.6	56.5	52.7	58.3	51.6	54.3
	13	67.7	63.8	61.4	68.6	62.3	61.1	55.5	60.9	53.8	56.5
	14	69.6	65.2	63	71.1	64.2	63.7	57.4	61.8	55.7	58.9
	15	71.8	66.7	64	73.4	66.7	67.7	59.4	62.7	57	61.5
		basic diet
	6	28.4	34.6	29.6	27.7	34.6
	7	32.5	40.6	34.6	33.1	39	39.6	38.9	39.2	40.3	39.1	39.7	39.4	37.4	36.8	36.5
	8	36.3	43.5	37.7	36.2	41.4	42.5	41.3	41.7	43.4	41.6	41.2	40.4	38.5	38.5	39.1
	9	37.7	45.9	39	37.7	40.9	43.7	43	43	45.5	43.3	42.5	41.9	39.5	40.6	40.3
	10	39.8	46.6	40.3	39.1	42.3	45.5	44.1	44.4	47	45.4	44.4	44.4	41.6	42.4	42.5
	11	41.6	48.2	42	41	44.6	46.9	45.8	45.9	50.1	47.3	46.1	45.8	43.2	44.7	44.1
	12	43.6	49.5	44.3	42.2	46.2	49.5	48.1	49.4	53.4	49.9	47.6	48.2	44.4	46.6	45
	13	44.9	51.1	45.4	43.8	47.8	49.9	48.9	51.3	55.3	51.1			46.2	48.4	47
	14	46.3	50.9	45.6	44.9	48.6	50.9	49.9	52.5	55.7	52.3			47.3	49.6	48.5
	15						51.1	47.2	54.2	56.8	53			48.2	51.3	50.1
