# Supplementary material for: Impact of controlled high-sucrose and high-fat diets on eosinophil recruitment and cytokine content in allergen-challenged mice
Source: PLoS One. 2021 Aug 12;16(8):e0255997. doi: 10.1371/journal.pone.0255997 (PMC8360545; doi:10.1371/journal.pone.0255997)
Supplement: S3 Appendix — (XLSX) [file pone.0255997.s007.xlsx]

## Sheet: Sheet1
	Appendix S3
	Immunoreactive leptin detected in serum and bronchoalveolar lavage (BAL) fluid.
	Wild-type male C57BL/6 mice were maintained on a basic (10% fat, 3.82 kcal/g), isocaloric/high sucrose (10% fat; 3.82 kcal/g with 33.6 g sucrose/g),
	or high-caloric/high-fat (60% fat, 5.21 kcal/g) diet (from Research Diets, Inc.; https://researchdiets.com)
	Serum leptin (pg/mL)
	Weeks	high-sucrose diet
	6 to 8	4004	10831	1913	1802	374
	8 to 10	1257	7069	1117	4907	658	3877	7870	2900	1597	4930
	10 to 12	6708	7849	552	1430	427	3949	10021	4618	2082	2641
	12 to 14	4135	17434	15075	1526	1310	8759	8728	8656	1857	3080
		high-fat diet
	6 to 8	15216	5019	49908	1828	1649
	8 to 10	64984	42566		15618	11823	8061	9365	2232	10553	2665
	10 to 12	78376	80049	0	27285	13488	35719	36435	7422	51249	30604
	12 to 14	67706	102586		60746	27397	42877	50946	9057	45683	46020
		basic diet
	6 to 8	595	377	404	469	1615	59	517	1629	557	0
	8 to 10	318	3918	141	4010	7483	1497	1717	5303	1107	450
	10 to 12	1846	13854	1203	3037	11395	158	1243	4889	621	529
	12 to 14	2375	351	760	2564	14275	589	2614	4994	315	1086
	BAL leptin (pg/mL)
	Weeks	high-sucrose diet
	10	0	0	0	0	0
		high-fat diet
	10	17	0	51	128	288
		basic diet
	10	3	1	0	0	0
	Weeks	high-sucrose diet
	6	30.3	31.7	32	33	31.7	32	34.9	20.8	32.4	33
	7	34.9	36.8	36.7	37.6	38	38.4	39.4	23.5	36.2	38.1
	8	37.9	40.5	39.6	40.9	40.8	41.9	42.7	27.4	39.4	41.7
	9	39.2	42.1	41.2	42.5	42.5	43.3	44.2	29.6	40.9	42.6
	10	40.9	44.4	42	43.9	43.8	44	44.6	30.7	41.7	43.6
	11	42.2	46.2	44.1	45.8	45.2	45.7	46.9	32.2	43.1	45.8
	12	44.1	47.6	45.2	47.3	47.4	46.6	48.2	33.3	44.7	46.9
	13	45.5	48.8	46	48.1	48.3	47	49	35.3	46	47.9
	14	46	50	46.6	48.9	48.6	47.3	49	35.7	45.7	48.1
	15	46.6	51	47.1	49.6	49	47.4	50.2	35.6	46.7	48.9
		high-fat diet
	6	35.6	33	31	36.3	32.6	29.9	25	34.1	25.4	28.7
	7	40.7	38.1	36	40.8	37.9	34.6	31.1	38.6	31.2	33.9
	8	45.3	44	40.8	45.5	42	39.9	36.3	42.6	36.3	38.5
	9	52.4	50.2	46.8	52.4	48.3	45	42.1	47.7	41.5	44.4
	10	56.5	53.6	51.3	57.3	52.4	48.1	45.5	51.7	45.5	48.4
	11	60.9	57.6	54.9	61.6	56.3	51.7	49.5	56.1	48.8	50.2
	12	64.8	61.1	58.6	65.4	59.6	56.5	52.7	58.3	51.6	54.3
	13	67.7	63.8	61.4	68.6	62.3	61.1	55.5	60.9	53.8	56.5
	14	69.6	65.2	63	71.1	64.2	63.7	57.4	61.8	55.7	58.9
	15	71.8	66.7	64	73.4	66.7	67.7	59.4	62.7	57	61.5
		basic diet
	6	28.4	34.6	29.6	27.7	34.6
	7	32.5	40.6	34.6	33.1	39	39.6	38.9	39.2	40.3	39.1	39.7	39.4	37.4	36.8	36.5
	8	36.3	43.5	37.7	36.2	41.4	42.5	41.3	41.7	43.4	41.6	41.2	40.4	38.5	38.5	39.1
	9	37.7	45.9	39	37.7	40.9	43.7	43	43	45.5	43.3	42.5	41.9	39.5	40.6	40.3
	10	39.8	46.6	40.3	39.1	42.3	45.5	44.1	44.4	47	45.4	44.4	44.4	41.6	42.4	42.5
	11	41.6	48.2	42	41	44.6	46.9	45.8	45.9	50.1	47.3	46.1	45.8	43.2	44.7	44.1
	12	43.6	49.5	44.3	42.2	46.2	49.5	48.1	49.4	53.4	49.9	47.6	48.2	44.4	46.6	45
	13	44.9	51.1	45.4	43.8	47.8	49.9	48.9	51.3	55.3	51.1			46.2	48.4	47
	14	46.3	50.9	45.6	44.9	48.6	50.9	49.9	52.5	55.7	52.3			47.3	49.6	48.5
	15						51.1	47.2	54.2	56.8	53			48.2	51.3	50.1
