# Supplementary material for: Impact of controlled high-sucrose and high-fat diets on eosinophil recruitment and cytokine content in allergen-challenged mice
Source: PLoS One. 2021 Aug 12;16(8):e0255997. doi: 10.1371/journal.pone.0255997 (PMC8360545; doi:10.1371/journal.pone.0255997)
Supplement: S4 Appendix — (XLSX) [file pone.0255997.s008.xlsx]

## Sheet: Sheet1
	Appendix S4
	Total airway resistance (Rrs; cmH20.s/mL) measured in response to increasing doses of methacholine (Mch) by invasive plethysmography (flexiVent)
	Wild-type male C57BL/6 mice were maintained for 10 weeks on a basic (10% fat, 3.82 kcal/g), isocaloric/high sucrose (10% fat; 3.82 kcal/g with 33.6 g sucrose/g),
	or high-caloric/high-fat (60% fat, 5.21 kcal/g) diet (from Research Diets, Inc.; https://researchdiets.com).
		high-sucrose
	Mch (mg/mL)	Rrs
	0	0.564068	0.681007	0.498863	0.5725
	3.125	1.61866	1.27435	0.985211	1.25213
	6.25	1.28912	1.52642	0.853723	3.17748
	12.5	1.6168	1.65294	1.29491	2.42258
	25	2.1759	2.66504	1.79515	5.19617
		high-fat
	Mch (mg/mL)	Rrs
	0	0.673972	0.945927	1.10796	0.608191	0.972743
	3.125	1.42413	1.59682	1.80714	0.624923	1.64216
	6.25	1.84624	1.62932	1.59198	2.33954	1.78041
	12.5	2.08375	2.01929	2.2941	2.1613	2.03973
	25	3.02766	3.09521	2.14426	3.29543	3.78685
		basic
	Mch (mg/mL)	Rrs
	0	0.891142	0.541179	1.16496	0.49253	0.615881
	3.125	1.96103	1.90909	2.05424	0.863475	1.63111
	6.25	1.64689	2.06698	1.99289	0.898546	1.30353
	12.5	2.89679	2.29059	3.77398	1.22525	1.73
	25	2.76982	2.71252	2.82858	1.72614	1.87655
	Wild-type male C57BL/6 mice maintained for 10 weeks on a basic (10% fat, 3.82 kcal/g), isocaloric/high sucrose (10% fat; 3.82 kcal/g with 33.6 g sucrose/g),
	or high-caloric/high-fat (60% fat, 5.21 kcal/g) diet (from Research Diets, Inc.; https://researchdiets.com) and challenged with Alternaria alternata (50 micrograms
	per dose x 3 doses).
		high-sucrose
	Mch (mg/mL)	Rrs
	0	0.596989	0.561944	1.33162	0.534804	0.639187
	3.125	1.0586	0.970562	1.70137	1.35168	1.12677
	6.25	3.66517	2.91941	2.42778	1.8622	2.10297
	12.5	2.48778	2.3999	3.55384	3.99755	4.48553
	25	8.42356	5.81084	5.40442	3.90204	6.69155
		high-fat
	Mch (mg/mL)	Rrs
	0	0.509411	0.515077	0.559957	0.645696	0.461676
	3.125	1.04286	1.01573	1.51831	2.00866	1.2125
	6.25	2.214	1.54847	1.90986	4.26719	1.5682
	12.5	2.71608	1.54555	2.2046	6.20104	2.20896
	25	3.75607	2.76653	3.8077	7.94504	5.26815
		basic
	Mch (mg/mL)	Rrs
	0	0.573554	0.636622	0.594195	0.499875	0.611508
	3.125	1.18309	1.34005	1.10748	1.05264	1.66785
	6.25	2.22505	2.23528	2.16448	1.84922	2.19054
	12.5	2.48789	3.51011	2.62271	2.03948	3.02313
	25	3.33494	3.98012	4.82216	3.70943	3.85896
