# Supplementary material for: Impact of controlled high-sucrose and high-fat diets on eosinophil recruitment and cytokine content in allergen-challenged mice
Source: PLoS One. 2021 Aug 12;16(8):e0255997. doi: 10.1371/journal.pone.0255997 (PMC8360545; doi:10.1371/journal.pone.0255997)
Supplement: S5 Appendix — (XLSX) [file pone.0255997.s009.xlsx]

## Sheet: Sheet1
	Appendix S5
	Immunoreactive cytokines detected in eosinophil lysates by ELISA
	Wild-type male C57BL/6 mice maintained for 10 weeks on a basic (10% fat, 3.82 kcal/g), isocaloric/high sucrose (10% fat; 3.82 kcal/g with 33.6 g sucrose/g),
	or high-caloric/high-fat (60% fat, 5.21 kcal/g) diet (from Research Diets, Inc.; https://researchdiets.com) were challenged with Alternaria alternata (50 micrograms
	per dose x 3 doses). Single cell suspensions were prepared from lung tissue and lysates prepared from eosinophils (CD45+CD11c-Gr1loSiglecF+ cells) isolated by FACS.
	IL-1Ra (pg/mg lysate)
	high-sucrose	high-fat	basic
	19488	35583	160424
	321549	123484	68450
	569789	115538	168390
	46554	50440	158534
	614476	159871	154820
	966452	164248	218390
	1353678	242183	27975
	1765585	129415	325489
	1774462	100427	3972
	1382211	138546	4461
	219382	307566	249514
	93841	185080	222989
	190108	277094	388123
	170159	30193	351246
	235090	351140	216364
	IL-16 (pg/mg lysate)
	high-sucrose	high-fat	basic
	5223	4665	1887
	5662	4316	263
	4271	1922	904
	4010	4314	258
	6778	1925	346
	4274	127	189
	4013	1112	221
	711	1808	127
	1371	1185	205
	406	1516	81
	0	130
	179	156
	1370	115
	407	37
	248	110
	147
	39
