# Supplementary material for: Impact of controlled high-sucrose and high-fat diets on eosinophil recruitment and cytokine content in allergen-challenged mice
Source: PLoS One. 2021 Aug 12;16(8):e0255997. doi: 10.1371/journal.pone.0255997 (PMC8360545; doi:10.1371/journal.pone.0255997)
Supplement: S6 Appendix — (XLSX) [file pone.0255997.s010.xlsx]

## Sheet: Sheet1
	Appendix S6
	Cell counts in bronchoalveolar (BAL) fluid and lung single cell suspensions
	Leukocytes in BAL fluid from wild-type male C57BL/6 mice maintained for 10 weeks on a basic (10% fat, 3.82 kcal/g), isocaloric/high sucrose (10% fat; 3.82 kcal/g with 33.6 g sucrose/g),
	or high-caloric/high-fat (60% fat, 5.21 kcal/g) diet (from Research Diets, Inc.; https://researchdiets.com) were enumerated and evaluated by visual inspection of stained cytospin preparations.
	Total leukocytes in BAL fluid			high-sucrose	high-fat	basic
				34000	20000	16000
				57000	36000	38700
				15400	25300	9000
				27600	2200	12600
				6000	44200	4400
	Alveolar macrophages (%)			high-sucrose	high-fat	basic
				85	97	100
				97	83	86
				100	88	100
				100	98	99
				97	74	100
	Neutrophils (%)			high-sucrose	high-fat	basic
				0	2	0
				1	11	5
				0	6	0
				0	0	0
				2	3	0
	Eosinophils (%)			high-sucrose	high-fat	basic
				15	1	0
				3	6	9
				0	6	0													9	0	1	0
				0	2	1
				1	23	0
	Leukocytes in BAL fluid from wild-type male C57BL/6 mice maintained for 10 weeks on a basic (10% fat, 3.82 kcal/g), isocaloric/high sucrose (10% fat; 3.82 kcal/g with 33.6 g sucrose/g),
	or high-caloric/high-fat (60% fat, 5.21 kcal/g) diet (from Research Diets, Inc.; https://researchdiets.com) and challenged with Alternaria alternata (50 micrograms per dose x 3 doses)
	prior to evaluation. Cell counts were enumerated and evaluated by visual inspection of stained cytospin preparations.
	Total leukocytes in BAL fluid			high-sucrose	high-fat	basic
				800000	135000	900000
				260000	648000	460000
				1100000		330000
				825000	1190000	869000
				946000	630000	636000
				888000	430000	600000
				888000	546000	481000
				54000	624000
				81000	130000	492000
				260000	80000	800000
	Eosinophils (%)			high-sucrose	high-fat	basic
				77	65	90
				76	49	85
				84	83	51
				87	88	82
				90	81	77
				80	78	75
				83	78	72
	Leukocytes in BAL fluid from male ob/ob mice (C57BL/6 background) maintained for 7 weeks on a basic (10% fat, 3.82 kcal/g), isocaloric/high sucrose (10% fat; 3.82 kcal/g with 33.6 g sucrose/g),
	or high-caloric/high-fat (60% fat, 5.21 kcal/g) diet (from Research Diets, Inc.; https://researchdiets.com) and challenged with Alternaria alternata (50 micrograms per dose x 3 doses)
	prior to evaluation. Cell counts were enumerated and evaluated by visual inspection of stained cytospin preparations.
	Total leukocytes in BAL fluid			high-sucrose	high-fat	basic
				1080000	1130000	1060000
				2030000	770000	966000
				490000	540000	728000
				240000	1360000	1150000
				690000	1460000	768000
	Eosinophils (%)			high-sucrose	high-fat	basic
				77	78	85
				73	83	68
				62	64	60
				56	75	84
				78	69	86
	Eosinophils detected in single cell lung suspensions prepared from wild-type male C57BL/6 mice maintained for 10 weeks on a basic, isocaloric/high sucrose,
	or high-caloric/high-fat (60% fat, 5.21 kcal/g) diet (from Research Diets, Inc.; https://researchdiets.com) that were challenged with Alternaria alternata (50 micrograms per dose x 3 doses)
	prior to evaluation. Eosinophils were isolated and characterized by FACS.
	Total eosinophils			high-sucrose	high-fat	basic
				6690000	2100000	3560000
				4760000	1540000	286000
				3170000	1230000	2170000
				2740000	1910000	3630000
				3500000	2030000	154000
				247000	714000	3030000
				1600000	3110000	3830000
				1510000	5440000	2150000
				469000	460000	4530000
				2740000	3370000	4760000
	Eosinophils (%)			high-sucrose	high-fat	basic
				67	46	46
				53	40	10
				53	35	38
				55	38	47
				58	47	10
				14	22	39
				34	50	35
				43	57	43
				29	18	57
				47	44	60
	Siglec F (MFI)			high-sucrose	high-fat	basic
				35678	40540	40247
				34003	38537	27021
				30088	36635	35764
				31263	40540	39765
				32958	36635	13144
				18853
				40442
				38817
				32564
				36990
