# Supplementary material for: Impact of controlled high-sucrose and high-fat diets on eosinophil recruitment and cytokine content in allergen-challenged mice
Source: PLoS One. 2021 Aug 12;16(8):e0255997. doi: 10.1371/journal.pone.0255997 (PMC8360545; doi:10.1371/journal.pone.0255997)
Supplement: S7 Appendix — (XLSX) [file pone.0255997.s011.xlsx]

## Sheet: Sheet1
	Appendix S7
	Cytokine profiler data
	Cytokines in BAL fluid samples from wild-type male C57BL/6 mice maintained for 10 weeks on a basic (10% fat, 3.82 kcal/g), isocaloric/high sucrose (10% fat; 3.82 kcal/g with 33.6 g sucrose/g),
	or high-caloric/high-fat (60% fat, 5.21 kcal/g) diet (from Research Diets, Inc.; https://researchdiets.com) were evaluated using the Mouse Cytokine Array, panel A (cat. no. ARY006
	R & D Systems, Minneapolis, MN, USA). Signals from the IRDye 800CW Streptavidin (LI-COR Biosciences, Lincoln, NE) were as reported using an Odyssey Lx Imaging system (LI-COR)
	in grid array mode. Signals from BAL fluid from mice (n = 5 combined) maintained on high-sucrose or high-fat diets were normalized to parallel signals from mice (n = 5 combined) maintained
	on the defined basic diet.
	cytokine	high-sucrose/basic	high-fat/basic
	BLC	1.43627	1.27941
	C5/C5a	1.58035	1.58218
	Eotaxin	1.50945	1.29588
	G-CSF	1.43601	1.13472
	GM-CSF	1.4269	1.13868
	I-309	2.31777	1.50801
	IFN-γ	1.25566	1.49065
	IL-10	1.54583	1.25129
	IL-12 p70	1.51623	1.17173
	IL-13	1.33899	1.27853
	IL-16	2.65714	1.48947
	IL-17	1.61726	1.45841
	IL-1ra	2.06981	1.54508
	IL-1a	1.29949	1.42824
	IL-1ß	1.609	1.46367
	IL-2	2.42057	1.48495
	IL-23	2.70331	1.55295
	IL-27	1.91538	1.81189
	IL-3	1.54368	1.37207
	IL-4	1.53007	1.35228
	IL-5	1.50395	1.21533
	IL-6	1.07436	1.07094
	IL-7	1.49938	1.54426
	IP-10	1.53522	1.38605
	I-TAC	1.71984	1.50029
	JE	1.68627	1.47373
	KC	1.23171	1.27962
	MCP-5	2.88379	1.46204
	M-CSF	1.88482	1.54319
	MIG	1.22366	1.38462
	MIP-1α	1.41121	1.34052
	MIP-1ß	1.683	1.17483
	MIP-2	1.5513	1.26876
	RANTES	1.99434	1.5
	SDF-1	2.53338	1.97436
	sICAM-1	1.43626	1.33219
	TARC	1.61951	1.45123
	TERM-1	1.81487	1.56254
	TIMP-1	1.35007	1.44278
	TNF-α	1.92457	1.51924
	Cytokines in BAL fluid samples from wild-type male C57BL/6 mice maintained for 10 weeks on a basic (10% fat, 3.82 kcal/g), isocaloric/high sucrose (10% fat; 3.82 kcal/g with 33.6 g sucrose/g),
	or high-caloric/high-fat (60% fat, 5.21 kcal/g) diet (from Research Diets, Inc.; https://researchdiets.com) followed by challenge with Alternaria alternata (Aa; 50 micrograms per dose x 3 doses)
	were evaluated using the Mouse Cytokine Array, panel A (cat. no. ARY006 R&D Systems, Minneapolis, MN, USA).
	Signals from the IRDye 800CW Streptavidin (LI-COR Biosciences, Lincoln, NE) were as reported using an Odyssey Lx Imaging system (LI-COR)
	in grid array mode. Signals from BAL fluid from mice (n = 5 combined) maintained on high-sucrose or high-fat diets were normalized to parallel signals from mice (n = 5 combined) maintained
	on the defined basic diet.
	main data				additional data				additional data
	cytokine	high-sucrose/basic	high-fat/basic		cytokine	high-sucrose/basic	high-fat/basic		cytokine	high-sucrose/basic	high-fat/basic
	BLC	2.60376	1.46202		BLC	1.04522	0.983224		BLC	1.79387	1.67254
	C5/C5a	3.99033	1.54308		C5/C5a	1.86098	1.4795		C5/C5a	1.3281	0.959099
	Eotaxin	2.57076	1.25194		Eotaxin	1.18316	1.358		Eotaxin	1.27929	1.15123
	G-CSF	2.41183	1.18479		G-CSF	1.4274	1.2904		G-CSF	0.96383	0.797872
	GM-CSF	1.8819	1.18101		GM-CSF	1.17032	1.13433		GM-CSF	1.01466	0.962796
	I-309	3.00962	1.3849		I-309	1.2681	1.21095		I-309	1.33771	1.14661
	IFN-γ	3.61957	1.25181		IFN-γ	1.35792	1.51943		IFN-γ	1.51527	1.20136
	IL-10	2.5625	1.35348		IL-10	1.44358	1.34047		IL-10	1.23219	1.09367
	IL-12 p70	2.37481	1.24888		IL-12 p70	1.58243	1.33454		IL-12 p70	1.13085	1.06749
	IL-13	3.45105	1.65272		IL-13	1.19217	1.14087		IL-13	1.42137	1.19461
	IL-16	3.57613	1.54403		IL-16	2.05262	0.661488		IL-16	1.29001	1.25771
	IL-17	3.40053	1.26614		IL-17	4.08968	1.3577		IL-17	1.09296	1.02817
	IL-1ra	2.66075	1.92458		IL-1ra	2.44331	1.10223		IL-1ra	1.21427	1.08096
	IL-1a	3.02561	1.25557		IL-1a	3.22379	1.2046		IL-1a	1.0973	1.108
	IL-1ß	2.68958	1.26053		IL-1ß	1.53479	0.311268		IL-1ß	0.977905	1.04255
	IL-2	3.61023	1.50061		IL-2	1.317	0.354846		IL-2	1.2163	1.03866
	IL-23	2.74985	1.28283		IL-23	3.32333	1.07655		IL-23	0.791635	0.759696
	IL-27	3.95593	1.54635		IL-27	2.24775	0.549625		IL-27	1.2526	1.05122
	IL-3	2.95206	1.41918		IL-3	1.59019	1.59335		IL-3	1.23286	1.05005
	IL-4	2.66491	1.42895		IL-4	1.45514	1.49581		IL-4	1.26255	1.03378
	IL-5	2.32846	1.28455		IL-5	1.13814	1.27127		IL-5	1.15877	0.822275
	IL-6	2.33282	1.38545		IL-6	0.902557	0.855563		IL-6	1.20984	0.996114
	IL-7	2.888	1.302		IL-7	1.46295	1.25357		IL-7	1.40054	1.12171
	IP-10	3.29589	3.63591		IP-10	1.12389	0.985795		IP-10	2.06088	1.89575
	I-TAC	3.19303	1.3163		I-TAC	1.49736	1.55977		I-TAC	1.25792	1.08539
	JE	1.722	1.50591		JE	0.46904	0.336984		JE	2.74021	1.52593
	KC	2.11167	1.34003		KC	1.01332	1.16155		KC	0.996223	0.902738
	MCP-5	3.89941	1.51274		MCP-5	2.54187	0.833735		MCP-5	2.24	1.54732
	M-CSF	4.02276	1.88973		M-CSF	0.924782	0.775073		M-CSF	1.16244	0.911699
	MIG	2.72635	1.35402		MIG	0.889011	0.826374		MIG	1.51437	1.33272
	MIP-1α	2.54064	1.27127		MIP-1α	1.00805	0.995263		MIP-1α	1.35358	1.19197
	MIP-1ß	1.88861	1.08776		MIP-1ß	2.60709	1.19404		MIP-1ß	1.08469	1.10423
	MIP-2	2.79014	1.25459		MIP-2	7.24984	1.32871		MIP-2	0.953139	0.964633
	RANTES	2.42974	1.28103		RANTES	4.17639	1.01357		RANTES	0.933896	0.813643
	SDF-1	4.57204	1.79381		SDF-1	1.58785	0.320813		SDF-1	1.20378	1.03268
	sICAM-1	5.20895	1.8631		sICAM-1	1.40319	1.10256		sICAM-1	1.66954	1.41428
	TARC	7.38003	1.90846		TARC	0.897341	0.614372		TARC	1.59326	2.45337
	TERM-1	2.43544	1.28829		TERM-1	1.15388	0.986672		TERM-1	1.02956	0.883201
	TIMP-1	2.9944	1.88555		TIMP-1	0.737747	0.55393		TIMP-1	3.43318	2.0266
	TNF-α	2.90586	1.33229		TNF-α	1.24003	1.09754		TNF-α	1.15909	1.01498
	Cytokines in BAL fluid samples from ob/ob male mice maintained for 7 weeks on a basic (10% fat, 3.82 kcal/g), isocaloric/high sucrose (10% fat; 3.82 kcal/g with 33.6 g sucrose/g),
	or high-caloric/high-fat (60% fat, 5.21 kcal/g) diet (from Research Diets, Inc.; https://researchdiets.com) followed by challenge with Alternaria alternata (Aa; 50 micrograms per dose x 3 doses)
	were evaluated using the Mouse Cytokine Array, panel A (cat. no. ARY006 R&D Systems, Minneapolis, MN, USA).
	Signals from the IRDye 800CW Streptavidin (LI-COR Biosciences, Lincoln, NE) were as reported using an Odyssey Lx Imaging system (LI-COR)
	in grid array mode. Signals from BAL fluid from mice (n = 5 combined) maintained on high-sucrose or high-fat diets were normalized to parallel signals from mice (n = 5 combined) maintained
	on the defined basic diet.
	cytokine	high-sucrose/basic	high-fat/basic
	BLC	0.96	0.9
	C5/C5a	1.49	1.11
	Eotaxin	1.73	0.95
	G-CSF	1.38	0.83
	GM-CSF	2.27	1.11
	I-309	2.1	1.06
	IFN-γ	2.34	0.91
	IL-10	2.18	1.1
	IL-12 p70	2.13	1.09
	IL-13	2.46	1.09
	IL-16	2.55	0.85
	IL-17	2.89	0.93
	IL-1ra	2.32	0.69
	IL-1a	3.24	0.99
	IL-1ß	2.74	0.96
	IL-2	2.92	0.81
	IL-23	2.7	1.42
	IL-27	3.9	1.11
	IL-3	1.24	1.35
	IL-4	1.37	1.49
	IL-5	1.78	0.93
	IL-6	1.37	0.66
	IL-7	2.61	1.11
	IP-10	1.27	1.24
	I-TAC	1.51	1.51
	JE	1.11	0.33
	KC	2.23	1.31
	MCP-5	1.91	0.6
	M-CSF	3.47	1.18
	MIG	2.87	1.21
	MIP-1α	2.28	1.07
	MIP-1ß	2.08	0.92
	MIP-2	2.41	0.84
	RANTES	2.92	1.07
	SDF-1	4.35	1.55
	sICAM-1	3.37	1.16
	TARC	0.71	0.84
	TERM-1	2.05	0.89
	TIMP-1	0.8	0.23
	TNF-α	3.06	1.2
	Cytokines in lysates of FACS-isolated eosinophils from lungs of wild-type male C57BL/6 mice maintained for 10 weeks on a basic (10% fat, 3.82 kcal/g),
	isocaloric/high sucrose (10% fat; 3.82 kcal/g with 33.6 g sucrose/g),
	or high-caloric/high-fat (60% fat, 5.21 kcal/g) diet (from Research Diets, Inc.; https://researchdiets.com) followed by challenge with Alternaria alternata (Aa; 50 micrograms per dose x 3 doses)
	were evaluated using the Mouse Cytokine Array, panel A (cat. no. ARY006 R&D Systems, Minneapolis, MN, USA).
	Signals from the IRDye 800CW Streptavidin (LI-COR Biosciences, Lincoln, NE) were as reported using an Odyssey Lx Imaging system (LI-COR)
	in grid array mode. Signals from eosinophil lysates from mice (n = 5 combined) maintained on high-sucrose or high-fat diets were normalized to parallel signals from mice (n = 5 combined) maintained
	on the defined basic diet.
	main data				additional data				additional data
	cytokine	high-sucrose/basic	high-fat/basic		cytokine	high-sucrose/basic	high-fat/basic		cytokine	high-sucrose/basic	high-fat/basic
	BLC	2.53266	1.97635		BLC	1.47056	1.11069		BLC	2.525	4.26632
	C5/C5a	2.4033	1.95613		C5/C5a	0.876724	0.63454		C5/C5a	0.802085	1.0711
	Eotaxin	2.06726	1.71504		Eotaxin	1.13713	1.09638		Eotaxin	2.51377	0.957514
	G-CSF	3.20205	2.19766		G-CSF	1.36124	1.03462		G-CSF	3.22398	1.15312
	GM-CSF	2.20383	1.70732		GM-CSF	1.37055	1.11085		GM-CSF	2.73359	1.19904
	I-309	2.98663	2.22222		I-309	1.54059	1.17212		I-309	3.37488	1.21558
	IFN-γ	3.43065	2.79922		IFN-γ	1.17109	1.06653		IFN-γ	3.09807	1.17664
	IL-10	2.43871	1.9629		IL-10	1.44552	1.04522		IL-10	2.75421	1.03853
	IL-12 p70	1.91471	1.33088		IL-12 p70	1.23399	1.0222		IL-12 p70	1.89718	0.891624
	IL-13	2.5828	1.94053		IL-13	1.42981	1.02301		IL-13	2.17853	0.91568
	IL-16	3.50346	2.67808		IL-16	3.06262	1.26827		IL-16	3.31062	1.74466
	IL-17	4.34083	3.17548		IL-17	1.38348	0.785446		IL-17	4.32545	1.38867
	IL-1ra	1.42558	1.088		IL-1ra	1.35451	1.04282		IL-1ra	2.94261	1.30554
	IL-1a	1.88508	1.45467		IL-1a	1.23567	0.850458		IL-1a	3.01416	1.37838
	IL-1ß	2.65592	2.04331		IL-1ß	1.28697	0.875715		IL-1ß	1.22466	1.19531
	IL-2	2.39787	1.95514		IL-2	1.36831	1.2		IL-2	1.72463	0.867577
	IL-23	1.64577	1.27743		IL-23	1.20215	1.06715		IL-23	2.19686	0.953596
	IL-27	3.71159	2.62343		IL-27	1.29427	1.16231		IL-27	2.55246	1.03579
	IL-3	2.79827	2.04899		IL-3	1.40815	1.16192		IL-3	2.61881
	IL-4	3.62665	2.27203		IL-4	1.51324	0.97167		IL-4	2.58403	0.940331
	IL-5	2.03199	1.43098		IL-5	1.34943	1.09375		IL-5	2.45973	0.938285
	IL-6	2.24538	1.68067		IL-6	1.27168	0.942652		IL-6	2.35324	0.933202
	IL-7	4.05955	2.55831		IL-7	1.35714	1.05228		IL-7	3.73614	1.09193
	IP-10	3.09642	2.53846		IP-10	1.03854	0.912886		IP-10	1.43021	0.645588
	I-TAC	4.14874	2.7849		I-TAC	1.39496	0.976166		I-TAC	2.8493	0.991003
	JE	3.31397	2.19225		JE	1.34216	0.990686		JE	2.6901	0.972698
	KC	2.2644	1.65838		KC	1.16106	0.901631		KC	2.43292	0.945963
	MCP-5	4.65155	3.2701		MCP-5	1.63117	1.0869		MCP-5	3.31314	1.10726
	M-CSF	3.47894	1.94167		M-CSF	1.44451	0.906593		M-CSF	2.73111	1.05703
	MIG	3.04588	2.55996		MIG	1.25439	0.975007		MIG	2.20412	0.995403
	MIP-1α	0.998295	0.681364		MIP-1α	1.38423	0.801574		MIP-1α	0.745263	0.849397
	MIP-1ß	1.85037	1.4547		MIP-1ß	1.20949	0.850922		MIP-1ß	1.7216	1.01057
	MIP-2	0.981415	1.11312		MIP-2	1.01628	0.583399		MIP-2	0.877762	1.11029
	RANTES	1.99268	1.60976		RANTES	1.04139	1.04029		RANTES	2.22747	1.01945
	SDF-1	2.97164	2.78258		SDF-1	1.30799	1.18614		SDF-1	1.74163	0.767028
	sICAM-1	1.28877	1.33038		sICAM-1	0.928584	0.613231		sICAM-1	0.679548	1.11319
	TARC	2.48087	1.58403		TARC	1.3303	1.2878		TARC	1.34666	0.660214
	TERM-1	3.12753	1.99705		TERM-1	1.00496	0.625496		TERM-1	1.20087	0.650736
	TIMP-1	4.63699	2.59589		TIMP-1	1.33366	0.924943		TIMP-1	2.2809	0.853885
	TNF-α	4.69681	3.3006		TNF-α	1.44833	1.00407		TNF-α	3.26841	0.972944
